# Supplementary material for: DVL, a Lectin from Dioclea violacea Seeds, Disturbs the Proteomic Profile of Candida krusei, Leading to Cell Death
Source: Antibiotics (Basel). 2025 Dec 5;14(12):1228. doi: 10.3390/antibiotics14121228 (PMC12730034; doi:10.3390/antibiotics14121228)
Supplement: Supplementary file 1 [file antibiotics-14-01228-s001.zip]

Archive with 1 entries (1 files):
- antibiotics-3963990-supplementary.pdf
